# Supplementary material for: Socioeconomic Gender Variables Impact the Association between Hypertension and Chronic Health Issues: Cross-Sectional Study
Source: J Pers Med. 2024 Aug 22;14(8):890. doi: 10.3390/jpm14080890 (PMC11355497; doi:10.3390/jpm14080890)
Supplement: Supplementary file 1 [file jpm-14-00890-s001.zip]

Archive with 1 entries (1 files):
- jpm-3099305-supplementary.pdf
